# Supplementary material for: Analysis of Canis mitochondrial DNA demonstrates high concordance between the control region and ATPase genes
Source: BMC Evol Biol. 2010 Jul 16;10:215. doi: 10.1186/1471-2148-10-215 (PMC2927920; doi:10.1186/1471-2148-10-215)
Supplement: Additional file 1 — Sample information and haplotype summary. Canis mtDNA control region and ATPase haplotype summary with comparisons of control region haplotypes found in this study to previously published literature. [file 1471-2148-10-215-S1.XLS]

## Sheet: ATPase CR Hap Compare
Additional File Table 1: Summary of sample locations and mtDNA control region and ATPase region haplotypes. mtDNA control region haplotype sequences are also compared with the nomenclature from the published literature. Ccr = Canis control region; Catp = Canis ATP region; * Husky dog; n/a = not available; a Wilson et al. (2000); b Hailer & Leonard (2008); c Leonard & Wayne (2008); d Kobmüller et …
Sample Identification	ATPase Haplotype	ATPase6 Haplotype	ATPase8 Haplotype	CR Haplotype	CR Matches	Sample Country	Sample Province/State
CAN000046	Catp17	Catp6-16	Catp8-02	Ccr01	New	Canada	ON
CAN001745	Catp03	Catp6-03	Catp8-03	Ccr02	C22a; lu32d	Canada	NT
CAN001751	Catp03	Catp6-03	Catp8-03	Ccr02	C22a; lu32d	Canada	NT
CAN001756	Catp03	Catp6-03	Catp8-03	Ccr02	C22a; lu32d	Canada	NT
CAN001761	Catp03	Catp6-03	Catp8-03	Ccr02	C22a; lu32d	Canada	NT
CAN001763	Catp03	Catp6-03	Catp8-03	Ccr02	C22a; lu32d	Canada	NT
CAN001768	Catp03	Catp6-03	Catp8-03	Ccr02	C22a; lu32d	Canada	NT
CAN001771	Catp03	Catp6-03	Catp8-03	Ccr02	C22a; lu32d	Canada	NT
CAN001773	Catp03	Catp6-03	Catp8-03	Ccr02	C22a; lu32d	Canada	NT
CAN001782	Catp03	Catp6-03	Catp8-03	Ccr02	C22a; lu32d	Canada	NT
CAN001783	Catp03	Catp6-03	Catp8-03	Ccr02	C22a; lu32d	Canada	NT
CAN001802	Catp03	Catp6-03	Catp8-03	Ccr02	C22a; lu32d	Canada	NT
CAN001803	Catp03	Catp6-03	Catp8-03	Ccr02	C22a; lu32d	Canada	NT
CAN001817	Catp18	Catp6-18	Catp8-03	Ccr02	C22a; lu32d	Canada	NT
DQ480508	Catp03	Catp6-03	Catp8-03	Ccr02	C22a; lu32d	Canada	n/a
CAN001752	Catp03	Catp6-03	Catp8-03	Ccr03	C22a	Canada	NT
CAN001767	Catp03	Catp6-03	Catp8-03	Ccr03	C22a	Canada	NT
CAN001792	n/a	n/a	n/a	Ccr03	C22a	Canada	NT
CAN001793	Catp03	Catp6-03	Catp8-03	Ccr03	C22a	Canada	NT
CAN001806	Catp03	Catp6-03	Catp8-03	Ccr03	C22a	Canada	NT
CAN001778	Catp03	Catp6-03	Catp8-03	Ccr04	New	Canada	NT
CAN001784	Catp03	Catp6-03	Catp8-03	Ccr04	New	Canada	NT
CAN001874	Catp14	Catp6-13	Catp8-10	Ccr05	la32b	United States	LA
CAN001881	Catp14	Catp6-13	Catp8-10	Ccr05	la32b	United States	LA
CAN000123	Catp01	Catp6-01	Catp8-01	Ccr06	C19a; la06b; GL11c	United States	TX
CAN000126	Catp01	Catp6-01	Catp8-01	Ccr06	C19a; la06b; GL11c	United States	TX
CAN000130	Catp01	Catp6-01	Catp8-01	Ccr06	C19a; la06b; GL11c	United States	TX
CAN000132	Catp01	Catp6-01	Catp8-01	Ccr06	C19a; la06b; GL11c	United States	TX
CAN000135	Catp01	Catp6-01	Catp8-01	Ccr06	C19a; la06b; GL11c	United States	TX
CAN000137	Catp01	Catp6-01	Catp8-01	Ccr06	C19a; la06b; GL11c	United States	TX
CAN000138	Catp01	Catp6-01	Catp8-01	Ccr06	C19a; la06b; GL11c	United States	TX
CAN000141	Catp01	Catp6-01	Catp8-01	Ccr06	C19a; la06b; GL11c	United States	TX
CAN000143	Catp01	Catp6-01	Catp8-01	Ccr06	C19a; la06b; GL11c	United States	TX
CAN001885	Catp01	Catp6-01	Catp8-01	Ccr06	C19a; la06b; GL11c	United States	LA
TX17	Catp01	Catp6-01	Catp8-01	Ccr06	C19a; la06b; GL11c	United States	TX
TX29	Catp01	Catp6-01	Catp8-01	Ccr06	C19a; la06b; GL11c	United States	TX
CAN001888	Catp01	Catp6-01	Catp8-01	Ccr07	C2a; Cruf1g	United States	LA
CAN001894	Catp20	Catp6-01	Catp8-13	Ccr07	C2a; Cruf1g	United States	LA
CAN001891	Catp12	Catp6-11	Catp8-08	Ccr08	C41e	United States	LA
CAN003735	Catp10	Catp6-09	Catp8-01	Ccr09	C14a; la33b	Canada	ONAPP
CAN004247	Catp10	Catp6-09	Catp8-01	Ccr09	C14a; la33b	Canada	ON
CAN004279	Catp10	Catp6-09	Catp8-01	Ccr09	C14a; la33b	Canada	ONAPP
CAN004333	Catp10	Catp6-09	Catp8-01	Ccr09	C14a; la33b	Canada	ONAPP
CAN004335	Catp10	Catp6-09	Catp8-01	Ccr09	C14a; la33b	Canada	ONAPP
CAN004337	Catp10	Catp6-09	Catp8-01	Ccr09	C14a; la33b	Canada	ONAPP
CAN004083	Catp21	Catp6-19	Catp8-01	Ccr10	C13a; GL10d; GL17c	Canada	ON
CAN004224	Catp21	Catp6-19	Catp8-01	Ccr10	C13a; GL10d; GL17c	Canada	ON
CAN004226	Catp21	Catp6-19	Catp8-01	Ccr10	C13a; GL10d; GL17c	Canada	ON
CAN004479	Catp21	Catp6-19	Catp8-01	Ccr10	C13a; GL10d; GL17c	Canada	ON
CAN004608	Catp21	Catp6-19	Catp8-01	Ccr10	C13a; GL10d; GL17c	Canada	ON
CAN004248	Catp10	Catp6-09	Catp8-01	Ccr11	C17a; GL12c	Canada	ON
CAN004377	Catp16	Catp6-15	Catp8-12	Ccr12	C1a; GL1d	Canada	ONAPP
CAN005306	Catp16	Catp6-15	Catp8-12	Ccr12	C1a; GL1d	Canada	ON
CAN005321	Catp16	Catp6-15	Catp8-12	Ccr12	C1a; GL1d	Canada	ON
CAN005334	Catp16	Catp6-15	Catp8-12	Ccr12	C1a; GL1d	Canada	ON
CAN005366	Catp16	Catp6-15	Catp8-12	Ccr12	C1a; GL1d	Canada	ON
CAN001326	Catp13	Catp6-12	Catp8-12	Ccr13	C3a; GL2d	Canada	MB
CAN001334	Catp13	Catp6-12	Catp8-12	Ccr13	C3a; GL2d	Canada	MB
CAN001377	Catp13	Catp6-12	Catp8-12	Ccr13	C3a; GL2d	Canada	MB
CAN004451	Catp13	Catp6-12	Catp8-12	Ccr13	C3a; GL2d	Canada	ONAPP
DQ480499	Catp04	Catp6-04	Catp8-04	Ccr14	Whole mtDNA genomef	Sweden*	n/a
DQ480503	Catp09	Catp6-08	Catp8-03	Ccr15	Whole mtDNA genomef	Russia	n/a
DQ480504	Catp08	Catp6-05	Catp8-03	Ccr16	Whole mtDNA genomef	Sweden	n/a
DQ480505	Catp05	Catp6-05	Catp8-03	Ccr17	Whole mtDNA genomef	Spain	n/a
DQ480506	Catp07	Catp6-07	Catp8-06	Ccr18	Whole mtDNA genomef	Saudi Arabia	n/a
DQ480507	Catp06	Catp6-06	Catp8-05	Ccr19	Whole mtDNA genomef	Saudi Arabia	n/a
DQ480510	Catp01	Catp6-01	Catp8-01	Ccr20	Whole mtDNA genomef	United States	CO
CAN000145	Catp15	Catp6-14	Catp8-11	Ccr21	C6a; la132b	United States	TX
CAN000148	Catp15	Catp6-14	Catp8-11	Ccr21	C6a; la132b	United States	TX
DQ480511	Catp02	Catp6-02	Catp8-02	Ccr21	C6a; la132b	United States	CO
CAN000134	Catp26	Catp6-23	Catp8-01	Ccr22	New	United States	TX
CAN000146	Catp24	Catp6-21	Catp8-01	Ccr23	C8a; la133b	United States	TX
TX23	Catp23	Catp6-20	Catp8-01	Ccr24	la139b	United States	LA
CAN000140	Catp01	Catp6-01	Catp8-01	Ccr25	New	United States	TX
TX8	Catp01	Catp6-01	Catp8-01	Ccr25	New	United States	TX
CAN000142	Catp22	Catp6-01	Catp8-14	Ccr26	la142b	United States	TX
CAN000122	Catp01	Catp6-01	Catp8-01	Ccr27	la54b	United States	TX
CAN000144	Catp25	Catp6-22	Catp8-01	Ccr27	la54b	United States	TX
CAN000128	Catp19	Catp6-18	Catp8-12	Ccr28	C4a	United States	TX
CAN004252	Catp11	Catp6-10	Catp8-07	Ccr29	C9a; GL16c	Canada	ONAPP
CAN004263	Catp11	Catp6-10	Catp8-07	Ccr29	C9a; GL16c	Canada	ONAPP
CAN004365	Catp11	Catp6-10	Catp8-07	Ccr29	C9a; GL16c	Canada	ONAPP
CAN004442	Catp11	Catp6-10	Catp8-07	Ccr29	C9a; GL16c	Canada	ONAPP
CAN001349	Catp13	Catp6-12	Catp8-09	n/a		Canada	MB
CAN001766	Catp03	Catp6-03	Catp8-03	n/a		Canada	NT
CAN001787	Catp03	Catp6-03	Catp8-03	n/a		Canada	NT
CAN001892	Catp01	Catp6-01	Catp8-01	n/a		United States	LA
CAN004382	Catp16	Catp6-15	Catp8-09	n/a		Canada	ONAPP
CAN004444	Catp21	Catp6-19	Catp8-01	n/a		Canada	ONAPP
CAN004447	Catp16	Catp6-15	Catp8-09	n/a		Canada	ON
